# Supplementary material for: Personalized Early-Warning Signals during Progression of Human Coronary Atherosclerosis by Landscape Dynamic Network Biomarker
Source: Genes (Basel). 2020 Jun 20;11(6):676. doi: 10.3390/genes11060676 (PMC7350211; doi:10.3390/genes11060676)
Supplement: Supplementary file 1 [file genes-11-00676-s001.zip]

Archive with 2 entries (2 files):
- Table S1_Global_DNB_score_of_each_sample.xlsx
- Table S2_Foldchange_of_DNB_molecules_related_genes.xlsx
