# Supplementary material for: Personalized Early-Warning Signals during Progression of Human Coronary Atherosclerosis by Landscape Dynamic Network Biomarker
Source: Genes (Basel). 2020 Jun 20;11(6):676. doi: 10.3390/genes11060676 (PMC7350211; doi:10.3390/genes11060676)
Supplement: Supplementary file 1 [file genes-11-00676-s001.zip › Table S1_Global_DNB_score_of_each_sample.xlsx]

## Sheet: Sheet1
	Global DNB score of the sample
Stage_A-XJ34L	1.35056
Stage_A-XJ56	2.07656
Stage_A-XJ268L	1.85965
Stage_A-XJ273P	0.843083
Stage_A-XJ380L	1.73833
Stage_A-XJ387L	1.5451
Stage_A-XJ404P	0.897175
Stage_A-XJ455	2.29605
Stage_A-XJ471	2.31123
Stage_A-XJ523	1.14818
Stage_A-XJ525	1.52911
Stage_A-XJ561	1.8202
Stage_A-XJ570	1.26302
Stage_A-XJ606	3.50814
Stage_A-XJ608	2.96436
Stage_B-XJ32L	0.51127
Stage_B-XJ38L	0.365461
Stage_B-XJ57	0.485241
Stage_B-XJ79L	0.873522
Stage_B-XJ95L	0.760927
Stage_B-XJ114	0.813353
Stage_B-XJ126	0.628902
Stage_B-XJ142	0.958881
Stage_B-XJ143	0.64281
Stage_B-XJ153	2.33522
Stage_B-XJ170P	0.634446
Stage_B-XJ175P	1.23021
Stage_B-XJ230	0.432717
Stage_B-XJ472	0.800931
Con_XJ11L	1.24799
Con_XJ89P	0.942973
Con_XJ133P	0.427068
Con_XJ223P	0.535704
Con_XJ356L	0.340614
Con_XJ392L	0.582832
Con_XJ393L	1.01003
Con_XJ396P	0.870347
Con_XJ398L	0.375981
Con_XJ483	0.589686
Con_XJ496	0.592764
Con_XJ503	0.340842
Con_XJ512	3.63634
Con_XJ518	0.661176
Con_XJ573	0.91121
Con_XJ576	1.42198
Con_XJ588	0.548811
Con_XJ594	0.703077
Con_XJ605	2.67838
