# Supplementary material for: Personalized Early-Warning Signals during Progression of Human Coronary Atherosclerosis by Landscape Dynamic Network Biomarker
Source: Genes (Basel). 2020 Jun 20;11(6):676. doi: 10.3390/genes11060676 (PMC7350211; doi:10.3390/genes11060676)
Supplement: Supplementary file 1 [file genes-11-00676-s001.zip › Table S2_Foldchange_of_DNB_molecules_related_genes.xlsx]

## Sheet: Sheet1
GeneName	Before	After
GABARAPL2	-0.0195272	0.103282
ATG5	0.219359	0.311308
DGAT2	-1.7093	0.0292417
ACSL4	-0.259112	0.112945
PLA2G10	-0.663674	-2.6063
PLD1	0.522802	0.898732
LIPE	-1.29007	-0.0295911
APOB	-0.596344	-0.677033
ATG16L1	0.432146	-0.435414
LPCAT2	-0.098571	-0.283259
CRLS1	-0.902167	-1.43192
ACOT7	0.632675	-0.225427
PLA2G3	-2.64616	1.94525
PNPLA3	1.38361	-3.63457
LIPG	0.563896	-1.19086
ACSBG1	-0.111419	-0.682489
PLD3	0.51771	-1.16994
PLA2G4C	0.502237	-0.332894
MOGAT3	-0.329487	-3.27249
ABHD17B	-0.110475	-0.18267
APOA4	1.29189	1.1709
LPCAT3	0.12522	-0.197722
AADAC	2.26059	0.12193
PLA2G4A	-0.13252	0.350002
PLA2G2D	0.235687	-3.75816
APOA1	-1.42396	3.92467
ACOT2	1.22878	-0.368025
LPGAT1	-0.308631	0.345557
PLA2G12A	0.597973	1.13498
ACSL3	0.408965	0.659593
PLA2G5	1.70327	-0.538581
PLD2	0.603922	-0.63006
ABHD17A	-0.338409	-2.0979
ACSBG2	-1.27318	-3.15765
PPT1	0.141865	0.532903
PEMT	0.674752	-0.737386
CEPT1	-0.413379	-0.0692693
ABHD17C	-0.102344	0.622628
BAAT	-0.407236	3.37824
SELENOI	0.250005	0.104898
PLA2G12B	-1.27791	-1.04558
MTTP	0.454352	-3.29008
GABARAPL1	1.07143	0.364295
SLC27A2	1.70261	0.357475
ATG12	0.0918275	0.52379
PIGF	-0.337394	-0.342147
ACSL1	0.419753	1.68966
LPCAT1	1.31478	0.805316
PLA2G2F	0.177441	-0.488439
PLA2G4D	0.322043	-2.52546
THEM4	-0.329912	-0.649959
CYP4A22	-0.830881	0.612628
PLB1	-0.223783	-0.528836
ACSL6	0.469191	-2.43369
PIGO	0.448464	-1.20908
LIPC	-0.611036	1.88504
PLD4	0.723499	-1.13498
PLA2G4F	2.01658	0.948858
JMJD7-PLA2G4B	0.242397	-1.25516
FASN	0.697052	-0.90572
GABARAP	0.777327	-0.633846
CEL	1.9407	0.551657
LCLAT1	-0.391398	1.10035
PTDSS2	0.197903	-1.85352
LPL	-0.0518849	0.53269
PNLIP	-0.656524	-1.45409
LPCAT4	0.00410887	0.0510238
PLA2G16	-0.440012	-0.758371
ACOT4	-2.07815	-1.84717
PNPLA2	0.254136	-0.825928
LIPF	1.78353	-2.29098
ACOT1	1.71752	0.581107
PLA2G6	1.22541	-0.480884
DGAT1	-0.709429	-1.83081
PNLIPRP1	-1.10082	0.389097
CYP4A11	0.3846	2.52148
PLA2G2C	2.24497	-0.527596
PLA2G4E	-0.759168	0.277514
PLA2G2A	1.03613	1.14761
PLA2G2E	1.85426	-0.700064
THEM5	2.74971	0.659147
ACSL5	-0.0790092	0.666491
PIGN	-0.269227	-0.00801158
PNLIPRP3	-0.0995761	-1.64331
PPT2	2.11535	-1.79226
PISD	0.215455	-0.423313
PLA2G4B	-0.231276	-1.46484
PNLIPRP2	0.0834951	-1.28295
